# Supplementary material for: Purification of Prudu6 from Almond and Its Cross-Reactivity with Glym6 from Soybean
Source: Int J Mol Sci. 2025 Jun 5;26(11):5425. doi: 10.3390/ijms26115425 (PMC12156343; doi:10.3390/ijms26115425)
Supplement: Supplementary file 1 [file ijms-26-05425-s001.zip]

Archive with 1 entries (1 files):
- ijms-3662627-supplementary.pdf
